# Supplementary material for: Unveiling the Enigmatic Role of SLC35F3 in Lung Adenocarcinoma
Source: Clin Respir J. 2024 Oct 16;18(10):e70023. doi: 10.1111/crj.70023 (PMC11483511; doi:10.1111/crj.70023)
Supplement: Supplementary file 1 — Table S1 A correlation between SLC35F3 expression and clinical features in LUAD patients. Table S2. Logistic analysis of the correlation between SLC35F3 expression and clinical characteristics. Table S3. OS and clinical characteristics of LUAD patients with univariate and multivariate analysis (Cox regression). Table S4. Drug sensitivity analysis of SLC35F3. [file CRJ-18-e70023-s001.xlsx]

## Sheet: Table S1
Table S1. A correlation between SLC35F3 expression and clinical features in LUAD patients.
characteristics	overall	Low expression of SLC35F3	High expression of SLC35F3	p value	statistic	method
n		269	270
Pathologic T stage, n (%)				0.558554	0.342215	Chisq test
T1&T2	468 (87.3%)	230 (42.9%)	238 (44.4%)
T3&T4	68 (12.7%)	36 (6.7%)	32 (6%)
Pathologic N stage, n (%)				0.576606	0.311753	Chisq test
N0	350 (66.9%)	177 (33.8%)	173 (33.1%)
N1&N2&N3	173 (33.1%)	83 (15.9%)	90 (17.2%)
Pathologic stage, n (%)				0.813166	0.0558583	Chisq test
Stage I&Stage II	421 (79.3%)	209 (39.4%)	212 (39.9%)
Stage III&Stage IV	110 (20.7%)	56 (10.5%)	54 (10.2%)
Primary therapy outcome, n (%)				0.34708	0.884104	Chisq test
PD&SD&PR	115 (25.6%)	63 (14%)	52 (11.6%)
CR	334 (74.4%)	166 (37%)	168 (37.4%)
Gender, n (%)				1.30841e-05	18.9982	Chisq test
Female	289 (53.6%)	119 (22.1%)	170 (31.5%)
Male	250 (46.4%)	150 (27.8%)	100 (18.6%)
Race, n (%)				0.136544	2.21648	Chisq test
White	409 (86.7%)	199 (42.2%)	210 (44.5%)
Black or African American&Asian	63 (13.3%)	37 (7.8%)	26 (5.5%)
Age, n (%)				0.254182	1.30017	Chisq test
<= 65	257 (49.4%)	135 (26%)	122 (23.5%)
> 65	263 (50.6%)	125 (24%)	138 (26.5%)
Anatomic neoplasm subdivision, n (%)				0.872908	0.0255889	Chisq test
Left	207 (39.5%)	104 (19.8%)	103 (19.7%)
Right	317 (60.5%)	157 (30%)	160 (30.5%)
Smoker, n (%)				0.066892	3.35769	Chisq test
No	77 (14.7%)	31 (5.9%)	46 (8.8%)
Yes	448 (85.3%)	231 (44%)	217 (41.3%)

## Sheet: Table S2
Table S2. Logistic analysis of the correlation between SLC35F3 expression and clinical characteristics.
Characteristics	Total (N)	OR (95% CI)	P value
Pathologic T stage (T2&T3&T4 vs. T1)	536	0.956 (0.666 - 1.370)	0.805
Pathologic N stage (N1&N2&N3 vs. N0)	523	1.109 (0.771 - 1.597)	0.577
Pathologic stage (Stage III&Stage IV vs. Stage I&Stage II)	531	0.951 (0.625 - 1.447)	0.813
Primary therapy outcome (CR vs. PD&SD&PR)	449	1.226 (0.801 - 1.876)	0.347
Gender (Male vs. Female)	539	0.467 (0.331 - 0.659)	< 0.001
Race (Black or African American&Asian vs. White)	472	0.666 (0.389 - 1.140)	0.138
Age (> 65 vs. <= 65)	520	1.222 (0.866 - 1.724)	0.254
Anatomic neoplasm subdivision (Right vs. Left)	524	1.029 (0.725 - 1.461)	0.873
Smoker (Yes vs. No)	525	0.633 (0.387 - 1.035)	0.068

## Sheet: Table S3
Table S3. OS and clinical characteristics of LUAD patients with univariate and multivariate analysis (Cox regression).
Characteristics	Total (N)	Univariate analysis		Multivariate analysis
		HR(95% CI)	P value	HR(95% CI)	P value
Pathologic T stage (T1&T2 vs. T3&T4)	527	2.352 (1.614 - 3.426)	< 0.001	1.591 (0.960 - 2.636)	0.072
Pathologic N stage (N0 vs. N1&N2&N3)	514	2.547 (1.904 - 3.407)	< 0.001	1.862 (1.260 - 2.752)	0.002
Pathologic stage (Stage I&Stage II vs. Stage III&Stage IV)	522	2.710 (1.994 - 3.685)	< 0.001	1.428 (0.896 - 2.277)	0.135
Primary therapy outcome (PD&SD&PR vs. CR)	442	0.374 (0.267 - 0.525)	< 0.001	0.438 (0.308 - 0.625)	< 0.001
Gender (Female vs. Male)	530	1.087 (0.816 - 1.448)	0.569
Race (Asian&Black or African American vs. White)	472	1.493 (0.913 - 2.440)	0.11
Age (<= 65 vs. > 65)	520	1.216 (0.910 - 1.625)	0.186
Anatomic neoplasm subdivision (Left vs. Right)	516	1.040 (0.772 - 1.401)	0.797
Smoker (No vs. Yes)	516	0.942 (0.625 - 1.420)	0.775
SLC35F3 (Low vs. High)	530	1.407 (1.054 - 1.878)	0.02	1.447 (1.032 - 2.029)	0.032

## Sheet: Table S4
Table S4. Drug sensitivity analysis of SLC35F3.
Compound	Source	Spearman.stat	Spearman.fdr	P value
formycin a	CellMiner	0.471926	0.0318705	0.000140893
Panobinostat	CCLE	0.177837	0.00687529	0.00254093
CCT007093	GDSC	0.115075	0.00358615	0.000376722
Phenformin	GDSC	0.11158	0.0017511	0.000566493
Selisistat	GDSC	0.100509	0.00397653	0.00191361
naphtho[2,3-b]furan-4,9-dione, 2-bromo-	CellMiner	-0.494345	0.0398889	5.95748e-05
holacanthone	CellMiner	-0.497631	0.0190813	5.2247e-05
6-(chloroethylureidoethyl)diquino-1,4-thiazine	CellMiner	-0.52055	0.031378	2.01256e-05
1,8-naphthyridin-4(1h)-one, 2-(3-chlorophenyl)-7-methyl-	CellMiner	-0.526887	0.0122426	1.52698e-05
gw694234a	CellMiner	-0.529595	0.039863	1.35475e-05
